# Supplementary material for: Quantitative analysis of vegetation restoration and potential driving factors in a typical subalpine region of the Eastern Tibet Plateau
Source: PeerJ. 2022 Apr 28;10:e13358. doi: 10.7717/peerj.13358 (PMC9057294; doi:10.7717/peerj.13358)
Supplement: Supplemental Information 2 [file peerj-10-13358-s002.zip]

Archive with 126 entries (125 files):
- FVC SLOPE.gdb/
- FVC SLOPE.gdb/a00000001.TablesByName.atx
- FVC SLOPE.gdb/a00000001.gdbindexes
- FVC SLOPE.gdb/a00000001.gdbtable
- FVC SLOPE.gdb/a00000001.gdbtablx
- FVC SLOPE.gdb/a00000002.gdbtable
- FVC SLOPE.gdb/a00000002.gdbtablx
- FVC SLOPE.gdb/a00000003.gdbindexes
- FVC SLOPE.gdb/a00000003.gdbtable
- FVC SLOPE.gdb/a00000003.gdbtablx
- FVC SLOPE.gdb/a00000004.CatItemsByPhysicalName.atx
- FVC SLOPE.gdb/a00000004.CatItemsByType.atx
- FVC SLOPE.gdb/a00000004.FDO_UUID.atx
- FVC SLOPE.gdb/a00000004.freelist
- FVC SLOPE.gdb/a00000004.gdbindexes
- FVC SLOPE.gdb/a00000004.gdbtable
- FVC SLOPE.gdb/a00000004.gdbtablx
- FVC SLOPE.gdb/a00000004.spx
- FVC SLOPE.gdb/a00000005.CatItemTypesByName.atx
- FVC SLOPE.gdb/a00000005.CatItemTypesByParentTypeID.atx
- FVC SLOPE.gdb/a00000005.CatItemTypesByUUID.atx
- FVC SLOPE.gdb/a00000005.gdbindexes
- FVC SLOPE.gdb/a00000005.gdbtable
- FVC SLOPE.gdb/a00000005.gdbtablx
- FVC SLOPE.gdb/a00000006.CatRelsByDestinationID.atx
- FVC SLOPE.gdb/a00000006.CatRelsByOriginID.atx
- FVC SLOPE.gdb/a00000006.CatRelsByType.atx
- FVC SLOPE.gdb/a00000006.FDO_UUID.atx
- FVC SLOPE.gdb/a00000006.gdbindexes
- FVC SLOPE.gdb/a00000006.gdbtable
- FVC SLOPE.gdb/a00000006.gdbtablx
- FVC SLOPE.gdb/a00000007.CatRelTypesByBackwardLabel.atx
- FVC SLOPE.gdb/a00000007.CatRelTypesByDestItemTypeID.atx
- FVC SLOPE.gdb/a00000007.CatRelTypesByForwardLabel.atx
- FVC SLOPE.gdb/a00000007.CatRelTypesByName.atx
- FVC SLOPE.gdb/a00000007.CatRelTypesByOriginItemTypeID.atx
- FVC SLOPE.gdb/a00000007.CatRelTypesByUUID.atx
- FVC SLOPE.gdb/a00000007.gdbindexes
- FVC SLOPE.gdb/a00000007.gdbtable
- FVC SLOPE.gdb/a00000007.gdbtablx
- FVC SLOPE.gdb/a00000009.gdbindexes
- FVC SLOPE.gdb/a00000009.gdbtable
- FVC SLOPE.gdb/a00000009.gdbtablx
- FVC SLOPE.gdb/a00000009.spx
- FVC SLOPE.gdb/a0000000a.gdbindexes
- FVC SLOPE.gdb/a0000000a.gdbtable
- FVC SLOPE.gdb/a0000000a.gdbtablx
- FVC SLOPE.gdb/a0000000b.freelist
- FVC SLOPE.gdb/a0000000b.gdbindexes
- FVC SLOPE.gdb/a0000000b.gdbtable
- FVC SLOPE.gdb/a0000000b.gdbtablx
- FVC SLOPE.gdb/a0000000c.band_index.atx
- FVC SLOPE.gdb/a0000000c.blk_key_index.atx
- FVC SLOPE.gdb/a0000000c.col_index.atx
- FVC SLOPE.gdb/a0000000c.gdbindexes
- FVC SLOPE.gdb/a0000000c.gdbtable
- FVC SLOPE.gdb/a0000000c.gdbtablx
- FVC SLOPE.gdb/a0000000c.row_index.atx
- FVC SLOPE.gdb/a0000000d.gdbindexes
- FVC SLOPE.gdb/a0000000d.gdbtable
- FVC SLOPE.gdb/a0000000d.gdbtablx
- FVC SLOPE.gdb/a0000000e.gdbindexes
- FVC SLOPE.gdb/a0000000e.gdbtable
- FVC SLOPE.gdb/a0000000e.gdbtablx
- FVC SLOPE.gdb/a0000000e.spx
- FVC SLOPE.gdb/a0000000f.gdbindexes
- FVC SLOPE.gdb/a0000000f.gdbtable
- FVC SLOPE.gdb/a0000000f.gdbtablx
- FVC SLOPE.gdb/a00000010.freelist
- FVC SLOPE.gdb/a00000010.gdbindexes
- FVC SLOPE.gdb/a00000010.gdbtable
- FVC SLOPE.gdb/a00000010.gdbtablx
- FVC SLOPE.gdb/a00000011.band_index.atx
- FVC SLOPE.gdb/a00000011.blk_key_index.atx
- FVC SLOPE.gdb/a00000011.col_index.atx
- FVC SLOPE.gdb/a00000011.gdbindexes
- FVC SLOPE.gdb/a00000011.gdbtable
- FVC SLOPE.gdb/a00000011.gdbtablx
- FVC SLOPE.gdb/a00000011.row_index.atx
- FVC SLOPE.gdb/a00000012.gdbindexes
- FVC SLOPE.gdb/a00000012.gdbtable
- FVC SLOPE.gdb/a00000012.gdbtablx
- FVC SLOPE.gdb/a00000013.gdbindexes
- FVC SLOPE.gdb/a00000013.gdbtable
- FVC SLOPE.gdb/a00000013.gdbtablx
- FVC SLOPE.gdb/a00000013.spx
- FVC SLOPE.gdb/a00000014.gdbindexes
- FVC SLOPE.gdb/a00000014.gdbtable
- FVC SLOPE.gdb/a00000014.gdbtablx
- FVC SLOPE.gdb/a00000015.freelist
- FVC SLOPE.gdb/a00000015.gdbindexes
- FVC SLOPE.gdb/a00000015.gdbtable
- FVC SLOPE.gdb/a00000015.gdbtablx
- FVC SLOPE.gdb/a00000016.band_index.atx
- FVC SLOPE.gdb/a00000016.blk_key_index.atx
- FVC SLOPE.gdb/a00000016.col_index.atx
- FVC SLOPE.gdb/a00000016.gdbindexes
- FVC SLOPE.gdb/a00000016.gdbtable
- FVC SLOPE.gdb/a00000016.gdbtablx
- FVC SLOPE.gdb/a00000016.row_index.atx
- FVC SLOPE.gdb/a00000017.gdbindexes
- FVC SLOPE.gdb/a00000017.gdbtable
- FVC SLOPE.gdb/a00000017.gdbtablx
- FVC SLOPE.gdb/a00000018.gdbindexes
- FVC SLOPE.gdb/a00000018.gdbtable
- FVC SLOPE.gdb/a00000018.gdbtablx
- FVC SLOPE.gdb/a00000018.spx
- FVC SLOPE.gdb/a00000019.gdbindexes
- FVC SLOPE.gdb/a00000019.gdbtable
- FVC SLOPE.gdb/a00000019.gdbtablx
- FVC SLOPE.gdb/a0000001a.freelist
- FVC SLOPE.gdb/a0000001a.gdbindexes
- FVC SLOPE.gdb/a0000001a.gdbtable
- FVC SLOPE.gdb/a0000001a.gdbtablx
- FVC SLOPE.gdb/a0000001b.band_index.atx
- FVC SLOPE.gdb/a0000001b.blk_key_index.atx
- FVC SLOPE.gdb/a0000001b.col_index.atx
- FVC SLOPE.gdb/a0000001b.gdbindexes
- FVC SLOPE.gdb/a0000001b.gdbtable
- FVC SLOPE.gdb/a0000001b.gdbtablx
- FVC SLOPE.gdb/a0000001b.row_index.atx
- FVC SLOPE.gdb/a0000001c.gdbindexes
- FVC SLOPE.gdb/a0000001c.gdbtable
- FVC SLOPE.gdb/a0000001c.gdbtablx
- FVC SLOPE.gdb/gdb
- FVC SLOPE.gdb/timestamps
