# Supplementary material for: Quantitative analysis of vegetation restoration and potential driving factors in a typical subalpine region of the Eastern Tibet Plateau
Source: PeerJ. 2022 Apr 28;10:e13358. doi: 10.7717/peerj.13358 (PMC9057294; doi:10.7717/peerj.13358)
Supplement: Supplemental Information 3 [file peerj-10-13358-s003.zip]

Archive with 65 entries (64 files):
- FVC HURST.gdb/
- FVC HURST.gdb/a00000001.TablesByName.atx
- FVC HURST.gdb/a00000001.freelist
- FVC HURST.gdb/a00000001.gdbindexes
- FVC HURST.gdb/a00000001.gdbtable
- FVC HURST.gdb/a00000001.gdbtablx
- FVC HURST.gdb/a00000002.gdbtable
- FVC HURST.gdb/a00000002.gdbtablx
- FVC HURST.gdb/a00000003.gdbindexes
- FVC HURST.gdb/a00000003.gdbtable
- FVC HURST.gdb/a00000003.gdbtablx
- FVC HURST.gdb/a00000004.CatItemsByPhysicalName.atx
- FVC HURST.gdb/a00000004.CatItemsByType.atx
- FVC HURST.gdb/a00000004.FDO_UUID.atx
- FVC HURST.gdb/a00000004.freelist
- FVC HURST.gdb/a00000004.gdbindexes
- FVC HURST.gdb/a00000004.gdbtable
- FVC HURST.gdb/a00000004.gdbtablx
- FVC HURST.gdb/a00000004.spx
- FVC HURST.gdb/a00000005.CatItemTypesByName.atx
- FVC HURST.gdb/a00000005.CatItemTypesByParentTypeID.atx
- FVC HURST.gdb/a00000005.CatItemTypesByUUID.atx
- FVC HURST.gdb/a00000005.gdbindexes
- FVC HURST.gdb/a00000005.gdbtable
- FVC HURST.gdb/a00000005.gdbtablx
- FVC HURST.gdb/a00000006.CatRelsByDestinationID.atx
- FVC HURST.gdb/a00000006.CatRelsByOriginID.atx
- FVC HURST.gdb/a00000006.CatRelsByType.atx
- FVC HURST.gdb/a00000006.FDO_UUID.atx
- FVC HURST.gdb/a00000006.freelist
- FVC HURST.gdb/a00000006.gdbindexes
- FVC HURST.gdb/a00000006.gdbtable
- FVC HURST.gdb/a00000006.gdbtablx
- FVC HURST.gdb/a00000007.CatRelTypesByBackwardLabel.atx
- FVC HURST.gdb/a00000007.CatRelTypesByDestItemTypeID.atx
- FVC HURST.gdb/a00000007.CatRelTypesByForwardLabel.atx
- FVC HURST.gdb/a00000007.CatRelTypesByName.atx
- FVC HURST.gdb/a00000007.CatRelTypesByOriginItemTypeID.atx
- FVC HURST.gdb/a00000007.CatRelTypesByUUID.atx
- FVC HURST.gdb/a00000007.gdbindexes
- FVC HURST.gdb/a00000007.gdbtable
- FVC HURST.gdb/a00000007.gdbtablx
- FVC HURST.gdb/a00000086.gdbindexes
- FVC HURST.gdb/a00000086.gdbtable
- FVC HURST.gdb/a00000086.gdbtablx
- FVC HURST.gdb/a00000086.spx
- FVC HURST.gdb/a00000087.gdbindexes
- FVC HURST.gdb/a00000087.gdbtable
- FVC HURST.gdb/a00000087.gdbtablx
- FVC HURST.gdb/a00000088.freelist
- FVC HURST.gdb/a00000088.gdbindexes
- FVC HURST.gdb/a00000088.gdbtable
- FVC HURST.gdb/a00000088.gdbtablx
- FVC HURST.gdb/a00000089.band_index.atx
- FVC HURST.gdb/a00000089.blk_key_index.atx
- FVC HURST.gdb/a00000089.col_index.atx
- FVC HURST.gdb/a00000089.gdbindexes
- FVC HURST.gdb/a00000089.gdbtable
- FVC HURST.gdb/a00000089.gdbtablx
- FVC HURST.gdb/a00000089.row_index.atx
- FVC HURST.gdb/a0000008a.gdbindexes
- FVC HURST.gdb/a0000008a.gdbtable
- FVC HURST.gdb/a0000008a.gdbtablx
- FVC HURST.gdb/gdb
- FVC HURST.gdb/timestamps
